# Supplementary material for: Predicting Packaging Material–Food Interactions and the Respective Migration and Permeation Based on Hansen Solubility Parameters—A Case Study of Bio-Based Polyester Cutin
Source: Polymers (Basel). 2025 Nov 6;17(21):2961. doi: 10.3390/polym17212961 (PMC12608475; doi:10.3390/polym17212961)
Supplement: Supplementary file 1 [file polymers-17-02961-s001.zip]

Archive with 1 entries (1 files):
- polymers-3942479-supplementary.pdf
